# Supplementary material for: What to Do When Accumulated Exposure Affects Health but Only Its Duration Was Measured? A Case of Linear Regression
Source: Int J Environ Res Public Health. 2019 May 29;16(11):1896. doi: 10.3390/ijerph16111896 (PMC6603749; doi:10.3390/ijerph16111896)
Supplement: Supplementary file 1 [file ijerph-16-01896-s001.zip]

Archive with 4 entries (4 files):
- SM1
- SM2.txt
- SM3.docx
- SM4.docx
